# Supplementary material for: Seed-Fill-Shift-Repair: A redistricting heuristic for civic deliberation
Source: PLoS One. 2020 Sep 11;15(9):e0237935. doi: 10.1371/journal.pone.0237935 (PMC7485828; doi:10.1371/journal.pone.0237935)
Supplement: S1 File — This file is also available via Zenodo: https://doi.org/10.5281/zenodo.3965006 (DOI 10.5281/zenodo.3965006). (ZIP) [file pone.0237935.s001.zip]

Archive with 16 entries (16 files):
- CensusImport.py
- Functions/__init__.py
- Functions/__pycache__/__init__.cpython-37.pyc
- Functions/__pycache__/EvaluationFunctions.cpython-37.pyc
- Functions/__pycache__/products.cpython-37.pyc
- Functions/__pycache__/sfsr.cpython-37.pyc
- Functions/__pycache__/sfsr_pysal.cpython-37.pyc
- Functions/__pycache__/StepwiseHeuristic.cpython-37.pyc
- Functions/EvaluationFunctions.py
- Functions/products.py
- Functions/sfsr.py
- Main.py
- params.json
- README.md
- README.txt
- State_Codes.txt
