# Supplementary material for: Seed-Fill-Shift-Repair: A redistricting heuristic for civic deliberation
Source: PLoS One. 2020 Sep 11;15(9):e0237935. doi: 10.1371/journal.pone.0237935 (PMC7485828; doi:10.1371/journal.pone.0237935)
Supplement: S1 File — This file is also available via Zenodo: https://doi.org/10.5281/zenodo.3965006 (DOI 10.5281/zenodo.3965006). (ZIP) [file pone.0237935.s001.zip › Functions/EvaluationFunctions.py]

"""

This file is a basic test file to create and check various functions for the redistricting problem

Created on Wed 2019-10-30

@author: christianhaas

"""

import pysal as ps
from statistics import mean


def calculate_compactness_boundary_lengths(district_df_agg, state_perimeter):
    """
    This function calculates the compactness as defined in Bozkaya 2003 for a specific district
    NOTE: This needs to be checked
    :param district_df_agg: the dataframe that maps the census tract IDs with the district number
    :param state_perimeter: the perimeter of the entire state
    :return: the compactness score for the specified district
    """

    # first, dissolve the census tracts into districts

    district_lengths = district_df_agg.length

    compactness = (sum(district_lengths) - state_perimeter) / 2 * state_perimeter

    return compactness.iloc[0]

def calculate_compactness_radial(district_df, district_df_agg):
    """
    This function calculates the compactness as defined in Bacao 2005 for a specific district
    :param district_df: the dataframe that maps the census tract IDs with the district number
    :return: the compactness score for the specified district
    """
    # first, dissolve the census tracts into districts

    # then, calculate the centroids
    centroids = district_df_agg.centroid

    overall_distance = 0
    unique_districts = district_df.District.unique()
    for district_id in unique_districts:
        # the temp_centroid is the overall centroid for the current district
        temp_centroid = centroids[district_id]
        temp_df = district_df[district_df.District == district_id]

        for district in temp_df.centroid:
            overall_distance += temp_centroid.distance(district)

    return overall_distance


def check_contiguity_district(num_district, district_df):
    """
    This function checks if the specified district is contiguous or not
    :param num_district: the specific district for which compactness is calculated
    :param district_df: the dataframe that maps the census tract IDs with the district number
    :return: boolean true/false if the specified district is contiguous or not
    """

    w_d1 = ps.lib.weights.Rook.from_dataframe(district_df[district_df.District == num_district])

    if (w_d1.n_components == 1):
        return True
    else:
        return False


def check_contiguity(district_df):
    """
    This function checks if the specified district is contiguous or not
    :param district_df: the dataframe that maps the census tract IDs with the district number
    :return: boolean true/false if the specified district is contiguous or not
    """
    unique_districts = district_df.District.unique()
    for district_id in unique_districts:
        contiguous = check_contiguity_district(district_id, district_df)
        if not contiguous:
            return False

    return True


def calculate_population_equality(district_df, in_percent=True, population_column='total_population'):
    """
    This function calculates the socioeconomic homogeneity similar to Bozkaya 2003 for a specific district
    In contrast to Bozkaya, we record the actual population equality, but do not consider solutions within a certain
    limit as 0
    :param district_df: the dataframe that maps the census tract IDs with the district number
    :return: the socioeconomic homogeneity score for the specified district
    """

    population_per_district = []
    unique_districts = district_df.District.unique()
    for district_num in unique_districts:
        temp_df = district_df[district_df.District == district_num]
        population_per_district.append(temp_df[population_column].sum())

    average_population = mean(population_per_district)

    equality = 0

    for district_pop in population_per_district:
        equality += abs(district_pop - average_population)

    if in_percent:
        return equality / (average_population * len(district_df.District.unique()))
    else:
        return equality


def calculate_num_counties_split(district_df, in_percent=False):
    """
    This function calculates the snumber of counties that are split into several districts
    :param district_df: the dataframe that maps the census tract IDs with the district number
    :param in_percent: should the result be returned in percent or absolute numbers
    :return: the number or percent of counties that are split into several districts
    """

    # first, aggregate the district_df table by county ID
    temp_df = district_df[['county', 'District']].groupby('county')['District'].nunique()

    # then, count the countyIDs for which we have more than one district
    count = len(temp_df[temp_df > 1])

    # finally, return either the percentage or the actual number of counties with more than one district
    if in_percent:
        num_counties = len(district_df.county.unique())
        return count / num_counties
    else:
        return count


def check_population_tolerance(district_df, tolerance=0.05):
    """
    This function checks if the current solution is within a certain population tolerance limit for each district
    :param district_df: the solution candidate for the redistricting solution
    :param tolerance: the tolerance that each district is allowed to have compared to the average population per
    district
    :return: boolean yes/no if the candidate solution is within the tolerance limit
    """

    average_population = district_df.total_population.sum() / len(district_df.District.unique())

    upper_tolerance = average_population * (1 + tolerance)
    lower_tolerance = average_population * (1 - tolerance)

    district_populations = district_df[['District', 'total_population']].groupby('District')[
            'total_population'].sum()

    for pop in district_populations:
        if pop > upper_tolerance or pop < lower_tolerance:
            return False
    return True


def calculate_population_tolerance(district_df, population_column='total_population'):
    """
    This function calculates the lower and upper deviation to the average population
    :param district_df: the solution candidate for the redistricting solution
    :return: lower, upper actual tolerance
    """

    average_population = district_df[population_column].sum() / len(district_df.District.unique())
    district_populations = district_df[['District', population_column]].groupby('District')[population_column].sum()
    lower = 1 - min(district_populations) / average_population
    upper = 1 - max(district_populations) / average_population

    return lower, upper


def getMMstats(solution_candidate, column_suffix=None, population_column='total_population'):
    '''
    Returns several minority and majority metrics:
    (white percent >= 75, white percent >= 50,
    black percent >= 50, black percent >= 40,
    non-white percent >= 50, non-white percent >= 40,
    latino percent >= 50, latino percent >= 40).
    White excludes black, latino, and other.

    :param solution_candidate: the GeoDataFrame with precinct-district assignments
    :param column_suffix: currently not used
    :param population_column: the name of the population column
    '''

    if column_suffix is None:
        column_suffix = ""
    w75 = 0
    w50 = 0
    b50 = 0
    b40 = 0
    nw50 = 0
    nw40 = 0
    l50 = 0
    l40 = 0
    # print(list(solution_candidate))
    for row in solution_candidate.index:
        whitepop = solution_candidate.loc[row, 'white_population'+column_suffix]
        blackpop = solution_candidate.loc[row, 'black_population'+column_suffix]
        latinopop = solution_candidate.loc[row, 'latino_population'+column_suffix]
        otherpop = solution_candidate.loc[row, 'other_population'+column_suffix]
        totalpop = solution_candidate.loc[row, population_column+column_suffix]
        bpercent = blackpop / totalpop
        wpercent = whitepop / totalpop
        lpercent = latinopop / totalpop
        nwpercent = (blackpop + latinopop + otherpop) / totalpop
        if bpercent >= 0.4:
            b40 += 1
        if bpercent >= 0.5:
            b50 += 1
        if wpercent >= 0.75:
            w75 += 1
        if wpercent >= 0.5:
            w50 += 1
        if nwpercent >= 0.5:
            nw50 += 1
        if nwpercent >= 0.4:
            nw40 += 1
        if lpercent >= 0.5:
            l50 += 1
        if lpercent >= 0.4:
            l40 += 1

    return w75, w50, b50, b40, nw50, nw40, l50, l40


def calculate_minority_majority_districts(solution_candidate, column_suffix=None, population_column='total_population'):
    '''
    Calculates the minority-majority information
    :param solution_candidate: the GeoDataFrame with precinct-district mappings
    :param column_suffix: currently not used
    :param population_column: the name of the population column
    :return: the various minority majority metrics
    '''
    districtSums = solution_candidate.groupby(['District']).sum()

    w75, w50, b50, b40, nw50, nw40, l50, l40 = getMMstats(districtSums, column_suffix,
                                                          population_column=population_column)

    return w75, w50, b50, b40, nw50, nw40, l50, l40


def calculate_metrics(solution_candidate, population_column='total_population', include_num_county_split="True",
                      include_minority_majority='True'):
    """
    Calculates various solution metrics and adds them to the existing costs list
    :param solution_candidate: the solution candidate for which costs should be calculated
    :param population_column: the name of the population column
    :param include_num_county_split: should the number of split counties be calculated and included?
    :param include_minority_majority: should the minority-majority information be calculated and included?
    :return: the updated list of costs
    """

    print('calculate population equality')
    temp_equality = calculate_population_equality(district_df=solution_candidate, population_column=population_column)

    result = [temp_equality]

    if include_num_county_split == "True":
        print('calculate num county split')
        temp_num_county_split = calculate_num_counties_split(district_df=solution_candidate)

        result.append(temp_num_county_split)

    if include_minority_majority == "True":
        print('calculate majority minority districts')
        result.extend(calculate_minority_majority_districts(solution_candidate, column_suffix=None,
                                                            population_column=population_column))

    return result
