# Supplementary material for: Seed-Fill-Shift-Repair: A redistricting heuristic for civic deliberation
Source: PLoS One. 2020 Sep 11;15(9):e0237935. doi: 10.1371/journal.pone.0237935 (PMC7485828; doi:10.1371/journal.pone.0237935)
Supplement: S1 File — This file is also available via Zenodo: https://doi.org/10.5281/zenodo.3965006 (DOI 10.5281/zenodo.3965006). (ZIP) [file pone.0237935.s001.zip › Functions/sfsr.py]

#!/usr/bin/env python3
# -*- coding: utf-8 -*-
"""
This is the new class for the SFSR algorithm exlusively using the pysal library to calculate and use neighbors
"""
import random
import pandas as pd
import numpy as np
import copy
import os
import datetime
import re
import pysal as ps
import warnings
from functools import partial
import geopandas as gp
from Functions.EvaluationFunctions import calculate_population_equality, calculate_population_tolerance

time_seed = 0
time_fill = 0
time_shift = 0
time_repair = 0

count_seed = 0
count_fill = 0
count_shift = 0
count_repair = 0

def prepare_shapefile_data_table(shapefile_location, data_location, level='tract', shapefile_id_column=None,
                                 data_id_column=None):
    '''
    This function joins the shapefile with the demographic data based on standard or custom id columns
    :param shapefile_location: the location of the shapefile
    :param data_location: the location of the demographic data file
    :param level: the analysis level. either tract or blockgroup
    :param shapefile_id_column: the name of the column with the precinct ids. if none, GEOID10 is used
    :param data_id_column: the name of the column with the precinct ids. if none, GEOID10 is used
    :return: a combined GeoDataFrame based on the shapefile and demographic data file
    '''
    # read in the shapefile
    try:
        data_table = gp.read_file(shapefile_location)

        # merge with additional census data
        if level == 'block':
            data_table[shapefile_id_column] = data_table['BLOCKID10'].astype(np.int64)
        else:
            data_table[shapefile_id_column] = data_table[shapefile_id_column].astype(np.int64)

        data_table.sort_values(by=shapefile_id_column)
    except FileNotFoundError as fe:
        print(fe)
        print('Shapefile not found at location: ', shapefile_location)
    except KeyError as ke:
        print(ke)
        print('column ', shapefile_id_column, ' not found in shapefile')

    try:
        census = pd.read_csv(data_location)

        data_table = pd.merge(data_table, census, left_on=shapefile_id_column, right_on=data_id_column)
        data_table.set_index(shapefile_id_column, inplace=True)
    except FileNotFoundError as fe:
        print(fe)
        print('Demographic data cannot be read from location: ', data_location)

    return data_table


def getDistrictPopulation(theDistrictNum, assignDF, population_column='total_population'):
    '''
    Function to return the popualtion for a given district number
    :param theDistrictNum: the district number
    :param assignDF: the current GeoDataFrame with assignments of precincts to districts
    :param population_column: the population column name
    :return: the population for the specified district
    '''
    districtRecords = assignDF[assignDF['District'] == theDistrictNum]
    districtPop = districtRecords[population_column].sum()
    return districtPop


def getDistrictPops(assignDF, districtList, population_column='total_population'):
    '''
    Returns the population for all districts as a list
    :param assignDF: the current GeoDataFrame with assignments of precints to districts
    :param districtList: the list of distinct district IDs
    :param population_column: the population column name
    :return: a list of district populations
    '''
    temp_list = assignDF[assignDF['District'].isin(districtList)]
    thePops = temp_list[['District',population_column]].groupby('District')[population_column].sum().tolist()
    return thePops


def notTooBig(populationList, idealPop, topMaxPerCent):
    '''
    Function to check if the district with maximum population is outside the allowed population range
    :param populationList: the list of district populations
    :param idealPop: the ideal population of a district (overall population divided by number of districts)
    :param topMaxPerCent: the maximum deviation from the ideal population
    :return: True if all district populations are smaller than the maximum positive deviation from the ideal population
    '''
    theMax = max(populationList)
    if theMax < idealPop * (1 + topMaxPerCent):
        return True
    else:
        return False


def notTooSmall(populationList, idealPop, bottomMinPerCent):
    '''
    Function to check if the district with minimum population is outside the allowed population range
    :param populationList: the list of district populations
    :param idealPop: the ideal population of a district (overall population divided by number of districts)
    :param bottomMinPerCent: the minimum (bottom) deviation from the ideal population
    :return: True if all district populations are larger than the minimum deviation from the ideal population
    '''
    theMin = min(populationList)
    if theMin > idealPop * (1 - bottomMinPerCent):
        return True
    else:
        return False


def popSizeOK(anAssignmentDF, idealPop, topMaxPerCent, bottomMinPerCent, districtList, population_column):
    '''
    Function to check if the district populations are in the allowed population range
    :param anAssignmentDF: the current precinct-district assignment GeoDataFrame
    :param idealPop: the ideal population of a disrict
    :param topMaxPerCent: the maximum positive deviation from the ideal population
    :param bottomMinPerCent: the maximum negative deviation from the ideal population
    :param districtList: the list of districts
    :param population_column: the name of the column with the population information per precinct
    :return: True if all district populations are within the allowed population range
    '''
    populationList = getDistrictPops(anAssignmentDF,districtList, population_column)
    if notTooBig(populationList,idealPop,topMaxPerCent) and \
    notTooSmall(populationList,idealPop,bottomMinPerCent):
        return True
    else:
        return False


def seed_fill(assignmentsDF, w_df, numDistricts):
    '''
    Runs the initial seed and fill step of the SFSR procedure
    First, random precincts are chosen and seeded with different district IDs
    Then, Fill assigns previously unassigned precincts to an existing district
    Notes:
        - the initial seed and fill routine creates a contiguous assignment where each precinct belongs to a district
    :param assignmentsDF: the current GeoDataFrame with precinct-district assignments (initialized)
    :param w_df: the pysal weights object with neighbor information
    :param numDistricts: the number of districts to create
    :return: a GeoDataFrame with precinct-district mappings that represents a contiguous assignment
    '''
    tempTime = datetime.datetime.now()
    unassigned = []  # This will be a list of 2-tuples (idx, -1)
    assignedDict = {}
    # randomly assign a bunch of precincts
    precinctList = list(assignmentsDF.index)

    assignmentsDF['District'] = -1

    districtList = list(range(1, numDistricts+1))

    # Shuffle the list. shuffle works in place.
    random.shuffle(precinctList)
    for district in range(1, numDistricts + 1):
        assignmentsDF.loc[precinctList[district], 'District'] = district

    for item in assignmentsDF.index:
        if assignmentsDF.loc[item, 'District'] < 0:
            unassigned.append((item, assignmentsDF.loc[item, 'District']))
        else:
            assignedDict[item] = assignmentsDF.loc[item, 'District']

    global time_seed, count_seed
    time_seed += (datetime.datetime.now() - tempTime).total_seconds()
    count_seed += 1

    tempTime = datetime.datetime.now()
    while len(unassigned) > 0:  # We have assignments to make
        # Pick a random precinct already assigned.

        precinct = random.choice(list(assignedDict.keys()))
        district = assignedDict[precinct]

        # Get the neighbors of precinct
        neighbors = list(w_df[precinct].keys())

        unassigned_precincts = [item[0] for item in unassigned]

        # check if at least one neighbor is yet unassigned. if yes, assign
        if set(unassigned_precincts) & set(neighbors):
            # Shuffle, randomize the order of, the neighbors.
            # This is done in place.
            random.shuffle(neighbors)
            # Go through the neighbors as shuffled. If we find
            # an unassigned neighbor, assign it to the district
            # of the current precinct, precinct.
            for item in neighbors:
                if assignedDict.get(item, -1) < 0:  # so if it's not there, not assigned
                    assignedDict[item] = district
                    assignmentsDF.loc[item, 'District'] = district
                    unassigned.remove((item, -1))
                    break

    assignmentsDF['GEOID'] = assignmentsDF.index.tolist()

    global time_fill, count_fill
    time_fill += (datetime.datetime.now() - tempTime).total_seconds()
    count_fill += 1
    return assignmentsDF


def shift(assignedDF, idealPop, weightsDF, population_column):
    '''
    At this point we have assignedDF, which records a district assignment
    for each precinct, as GEOID, as well as the populations of the
    precincts. In addition, the overall assignment should be contiguous.
    Now we need to shift things to create population balance.

    Uses: assignmentDF, which records a district assignment
    for each precinct.
    :param assignedDF: the current GeoDataFrame with precint-district assignments
    :param idealPop: the ideal population per district
    :param weightsDF: the pysal weights object with neighbor information
    :param population_column: the name of the column with population information
    :return: a new GeoDataFrame with changed precinct-district assignments
    '''
    # Make a copy and return it. This keeps the original intact.
    assignedDFTemp = assignedDF.copy()
    assignedDFTemp.index = assignedDF.index

    precinctList = assignedDFTemp.index.tolist()

    random.shuffle(precinctList)

    # iterate over the randomly sorted precincts until a potential shift is found. then break
    for precinct in precinctList:

        aPrecinctIdx = precinct
        aPrecinctID = assignedDFTemp.loc[aPrecinctIdx, 'GEOID']

        district = assignedDFTemp.loc[aPrecinctID, 'District']
        precinctDistrictPop = getDistrictPopulation(district, assignedDFTemp,population_column=population_column)

        theNeighbors = list(weightsDF[aPrecinctID].keys())

        neighborsInDifferentDistrict = assignedDFTemp[
            assignedDFTemp['GEOID'].isin(theNeighbors)]
        neighborsInDifferentDistrict = \
            neighborsInDifferentDistrict[neighborsInDifferentDistrict['District'] != district]['GEOID'].tolist()

        if neighborsInDifferentDistrict:
            # Now shuffle them to create a random ordering
            # randomize the rows

            random.shuffle(neighborsInDifferentDistrict)
            # Now we go through them and switch at most one.
            for neighbor in neighborsInDifferentDistrict:
                #             neighborDistrictPop = getDistrictPopulation(neighborDistrictRow['District'], assignedDFTemp)
                neighborDistrict = assignedDFTemp.loc[neighbor]['District']
                neighborDistrictPop = getDistrictPopulation(neighborDistrict, assignedDFTemp,population_column)

                precinctSmaller = None
                if precinctDistrictPop <= idealPop and neighborDistrictPop >= idealPop:
                    precinctSmaller = True
                elif precinctDistrictPop >= idealPop and neighborDistrictPop <= idealPop:
                    precinctSmaller = False

                if precinctSmaller and precinctSmaller is not None:
                    assignedDFTemp.loc[neighbor, 'District'] = district
                    return assignedDFTemp

                # Mirrows the above if...
                if not precinctSmaller and precinctSmaller is not None:
                    assignedDFTemp.loc[aPrecinctIdx, 'District'] = neighborDistrict
                    return assignedDFTemp
    return assignedDFTemp


def checkDistrictContiguity(districtNum, districtAssignmentDF):
    '''
    Given a district number and a district assignment GEODataFrame,
    reports back on the
    contiguity of the district.

    Sometimes given areal units, e.g., census tracts, are discontiguous.
    We are not checking for that.

    repairList form:
    [22003950300, 22005030900], False/True

    :param districtNum: the district number for which contiguity needs to be checked
    :param districtAssignmentDF: the current GeoDataFrame with precinct-district assignments and geographic information
    :return: either a tuple of [], True in case the district is contiguous, otherwise tuple [GEOIDs], False of
    a list of GEOIDs that cause the discontiguity which can be used for repair
    '''

    # note: adding a warning filter here as otherwise everytime pysal finds an island it prints a warning
    with warnings.catch_warnings():
        warnings.simplefilter("ignore")
        # Get a DataFrame for the district we wish to examine.
        aDistrictDF = districtAssignmentDF[districtAssignmentDF['District'] == districtNum]

        w_df = ps.lib.weights.Rook.from_dataframe(aDistrictDF)

        if w_df.n_components == 1: # Every unit is reachable!!
            return ([],True)
        else: # Not every unit is reachable, so not contiguous; return the IDs

            # if we have more than one component, we need to add all smaller components to the repair list
            # first, identify the largest component

            u, count = np.unique(w_df.component_labels, return_counts=True)

            count_sort_ind = np.argsort(-count)

            # now, the first count_sort_ind has the component with the largest number of units. we can use the rest to be added to the repair list
            toReturn = []
            largest_component_label = u[count_sort_ind][0]
            smaller_component_index = np.where(w_df.component_labels != largest_component_label)

            # for each district in the non-connected components, add them to the repair list
            for i, ix in enumerate(smaller_component_index[0]):
                toReturn.append(aDistrictDF.iloc[ix]['GEOID'])

            return toReturn, False


def checkPlanContiguity(anAssignmentDF, districtList):
    '''
    Checks the contiguity of the entire plan, i.e., for all districts
    :param anAssignmentDF: a GeoDataFrame with the current precinct-district assignments
    :param districtList: the list of district IDs
    :return: True if all districts are contiguous, False otherwise
    '''
    for district in districtList:
        connectiv = checkDistrictContiguity(district,anAssignmentDF)
        if connectiv[1] is False:
            return False
    return True


def shiftWhile(toShiftDF,numPrecincts,idealPop,maxPop,minPop, topMaxPerCent,bottomMinPerCent,districtList,weightsDF,verbose, population_column):

    '''
    The main function that calls the shift() procedure until the district populations are within
    the population tolerance
    :param toShiftDF: the current GeoDataFrame with precinct-district assignments
    :param numPrecincts: the number of precints
    :param idealPop: the ideal population per district
    :param maxPop: the maximum allowed population per district
    :param minPop: the minimum allowed population per district
    :param topMaxPerCent: the maximum positive percent deviation from the ideal population
    :param bottomMinPerCent: the maximum minimum percent deviation from the ideal population
    :param districtList: the list of districts
    :param weightsDF: the pysal weights object with neighbor information
    :param verbose: argument if additional printouts should be provided
    :param population_column: the name of the population column
    :return: an updated assignment of precinct-district mapping in a GeoDataFrame
    '''
    tempTime = datetime.datetime.now()

    if verbose:
        print('Starting shiftWhile() at {}'.format(str(datetime.datetime.now())))
        print('District populations: {}'.format(getDistrictPops(toShiftDF,districtList, population_column)))
    count = 0

    while not popSizeOK(toShiftDF,idealPop,topMaxPerCent,bottomMinPerCent,districtList,population_column):
        count += 1
        if verbose:
            if count % 300 == 0:
                print(count)
                balance = calculate_population_equality(toShiftDF,population_column=population_column)
                print('District populations: {}'.format(getDistrictPops(toShiftDF,districtList, population_column)))
                print('current population balance: ', balance)
                lower, upper = calculate_population_tolerance(toShiftDF,population_column=population_column)
                print('current upper threshold: ', upper, ' and lower threshold: ', lower)
        toShiftDF = shift(toShiftDF, idealPop, weightsDF, population_column)

    if verbose:
        print('District populations: {}'.format(getDistrictPops(toShiftDF, districtList, population_column)))
        print('idealPop = {}, maxPop = {}, minPop = {}'.format(idealPop, maxPop, minPop))

    contiguity=checkPlanContiguity(toShiftDF,districtList)

    if verbose:
        print("Contiguous? {} Done with shiftWhile()".format(contiguity))

    global time_shift, count_shift
    time_shift += (datetime.datetime.now() - tempTime).total_seconds()
    count_shift += 1

    return toShiftDF


def getQualifiedNeighbors(districtNum, neighbors, assignedDF):
    '''
    Gets neighbor precincts that would be able to repair the missing contiguity
    :param districtNum: the district number
    :param neighbors: the neighbor information from pysal
    '''

    neighboringQualifiedDistricts = []

    defaultGeoid = neighbors[0]

    theIndex = assignedDF[assignedDF['GEOID'] == defaultGeoid].index[0]
    defaultDistrict = assignedDF.loc[theIndex, 'District']
    for geoid in neighbors:
        theIndex = assignedDF[assignedDF['GEOID'] == geoid].index[0]
        district = assignedDF.loc[theIndex, 'District']
        if district != districtNum:
            neighboringQualifiedDistricts.append((geoid, district))
        if neighboringQualifiedDistricts == []:  # you are surrounded by your own
            neighboringQualifiedDistricts.append((defaultGeoid, defaultDistrict))

    return neighboringQualifiedDistricts


def repairOneDistrict(districtNum, assignedDF, weightsDF):
    '''
    Repairs one discontiguous district
    repairList comes from checkDistrictContiguity, e.g.,
    [22003950300, 22005030900]

    Start here with only 1 item

    :param districtNum: the district number
    :param assignedDF: the current GeoDataFrame with precint-district assignments
    :param weightsDF: the pysal weights object with neighbor information
    :return: a repaired GeoDataFrame with updated precicnt-district
    '''
    contiguity = checkDistrictContiguity(districtNum,assignedDF)
    repairList = contiguity[0]

    if repairList == []:
        return assignedDF
    workingAssignedDF = assignedDF.copy()

    for element in repairList: # later, relax this

        geoIDToRepair = element
        rowToRepair = assignedDF[assignedDF['GEOID']==geoIDToRepair].index[0]

        neighbors = list(weightsDF[element].keys())
        qualifiedNeighbors = getQualifiedNeighbors(districtNum,neighbors,workingAssignedDF)

        toChange = random.choice(qualifiedNeighbors)

        toChangeTo = toChange[1]

        workingAssignedDF.loc[rowToRepair,'District'] = toChangeTo

    return workingAssignedDF


def repairFor(toRepairDF,
              districtList, weightsDF, verbose, population_column):
    '''
    A function that loops through the different districts to repair each one of them (if necessary)
    :param toRepairDF: the current GeoDataFrame with precinct-district mappings, potentially discontiguous
    :param districtList: the list of districts
    :param weightsDF: the pysal weights object with neighbor information
    :param verbose: parameter if additional printouts should be provided
    :param population_column: the name of the population column
    :return: an updated GeoDataFrame with repaired districts
    '''
    if verbose:
        print('**** Starting repairFor() ****')
        print('District populations: {}'.format(getDistrictPops(toRepairDF, districtList, population_column)))

    tempTime = datetime.datetime.now()

    random.shuffle(districtList)

    for districtNum in districtList:
        toRepairDF = repairOneDistrict(districtNum, toRepairDF, weightsDF)
        # checkDistrictContiguity(districtNum, toRepairDF)

    global time_repair, count_repair
    time_repair += (datetime.datetime.now() - tempTime).total_seconds()
    count_repair += 1

    return (toRepairDF, toRepairDF.copy())  # the idea is (new,old)


def shiftRepair(toShiftRepairDF, numPrecincts,
                idealPop, maxPop, minPoP,
                topMaxPerCent, bottomMinPerCent, districtList, weightsDF, verbose,population_column):
    '''
    The main shift-repair loop until a contiguous solution within the population tolerance is found.
    repair() then shift() if not ok on population.
    Then repair() if not contiguous. Embedded in a
    while loop.

    :param toShiftRepairDF: the current GeoDataFrame with precinct-district information
    :param numPrecincts: the number of precincts
    :param idealPop: the ideal population per district
    :param maxPop: the maximum population per district
    :param minPoP: the minimum population per district
    :param topMaxPerCent: the maximum positive deviation from the ideal population
    :param bottomMinPerCent: the maximum negative deviation from the ideal population
    :param districtList: the list of districts
    :param weightsDF: the pysal weights object with neighbor information
    :param verbose: parameter if additional details should be printed
    :param population_column: the name of the population column
    :return: a GeoDataFrame with contiguous districts within the population tolerance
    '''
    if verbose:
        print('Starting shiftRepair at {}'.format(str(datetime.datetime.now())))

    done = False
    while not done:
        toShiftRepairDF = shiftWhile(toShiftRepairDF, numPrecincts, idealPop, maxPop, minPoP,
                                     topMaxPerCent,
                                     bottomMinPerCent, districtList, weightsDF, verbose, population_column)
        contiguous = checkPlanContiguity(toShiftRepairDF, districtList)

        if contiguous and popSizeOK(toShiftRepairDF,idealPop,topMaxPerCent,bottomMinPerCent,districtList,population_column):  # Then we are done!!
            return toShiftRepairDF

        # If we get here, contiguous == False
        while not contiguous:
            (toShiftRepairDF, oldDF) = repairFor(toShiftRepairDF,
                                                  districtList, weightsDF, verbose, population_column)

            contiguous = checkPlanContiguity(toShiftRepairDF, districtList)
        # We are contiguous if we get here.

        if popSizeOK(toShiftRepairDF, idealPop, topMaxPerCent, bottomMinPerCent, districtList,population_column):
            done = True
            break

    return toShiftRepairDF


def go(idealPop,minPop,maxPop,numDistricts,topMaxPerCent,bottomMinPerCent,
           numPrecincts,districtList,assignmentsDF,verbose,seed=None, population_column='total_population'):
    '''
    The key procedure.  First we initialize, then
    seed, then fill, then shiftRepair until done.

    :param idealPop: the ideal population per district
    :param minPop: the minimum population allowed per district
    :param maxPop: the maximum population allowed per district
    :param numDistricts: the number of districts to be created
    :param topMaxPerCent: the maximum positive deviation from the ideal population
    :param bottomMinPerCent: the maximum negative deviation from the ideal population
    :param numPrecincts: the number of precincts
    :param districtList: the list of districts
    :param assignmentsDF: a GeoDataFrame with precinct-district assignments
    :param verbose: parameter if additional information should be printed
    :param seed: an optional random number seed (currently not used)
    :param population_column: the name of the population column
    :return: a GeoDataFrame with precinct-district information where each district is contiguous and within the
    population tolerance
    '''
    if verbose:
        print('Welcome to go()')

    print('starting seed fill')

    weightsDF = ps.lib.weights.Rook.from_dataframe(assignmentsDF, ids=assignmentsDF.index.tolist())
    assignmentsDF = seed_fill(assignmentsDF, weightsDF, numDistricts)

    ###################### shiftRepair #######################
    # The heart of the procedure.
    toReturnDF = shiftRepair(assignmentsDF,numPrecincts,
               idealPop,maxPop,minPop,
               topMaxPerCent,bottomMinPerCent,districtList,weightsDF,verbose,population_column)
    return toReturnDF


class SFSR():
    '''
    The main class for the SFSR procedure
    '''

    def __init__(self,seed=None,numRuns=1,pathToData = 'Data/PA/',
                 nDistricts = 17,tolerance=0.05,
                 neighborsType='rook',
                 pathToOutputData='Solutions/PA/SFSR/Tracts/',
                 level='blockgroup', shapefile_location=None,
                 data_location=None, shapefile_id_column=None, data_id_column=None,
                 population_column='total_population'):

       self.numRuns = numRuns
       self.seed = seed
       self.pathToData = pathToData
       self.numDistricts = nDistricts
       self.tolerance = tolerance
       self.topMaxPerCent = self.tolerance
       self.bottomMinPerCent = self.tolerance
       self.neighborsType = neighborsType
       self.pathToOutputData = pathToOutputData
       self.level = level
       self.shapefile_location = shapefile_location
       self.data_location = data_location
       if shapefile_id_column is None or shapefile_id_column == "":
           self.shapefile_id_column = 'GEOID10'
       else:
           self.shapefile_id_column = shapefile_id_column
       if data_id_column is None or data_id_column == "":
            self.data_id_column = 'GEOID10'
       else:
           self.data_id_column = data_id_column
       if population_column is None or population_column == "":
           self.population_column = 'total_population'
       else:
           self.population_column = population_column
       self.version = 1.0

        # initialize
       self.setup()

       if not (self.neighborsType == 'rook' or self.neighborsType == 'queen'):
           print(f"neighborsType = {self.neighborsType} should be 'rook' or 'queen'")

    def getInits(self):
        toReturn = ''
        toReturn += f'version={self.version}\n'
        toReturn += f'numRuns={self.numRuns}\n'
        toReturn += f'seed={self.seed}\n'
        toReturn += f'pathToData={self.pathToData}\n'
        toReturn += f'numDistricts={self.numDistricts}\n'
        toReturn += f'tolerance={self.tolerance}\n'
        toReturn += f'topMaxPerCent={self.topMaxPerCent}\n'
        toReturn += f'bottomMinPerCent={self.bottomMinPerCent}\n'
        toReturn += f'neighborsType={self.neighborsType}\n'
        toReturn += f'pathToOutputData={self.pathToOutputData}\n'
        return toReturn

    def setup(self):
        '''
        Initialization of the SFSR procedure.
        Sets up files and runs the procedure.
        '''

        # prepare the initial data from the specified locations
        self.data_table = prepare_shapefile_data_table(shapefile_location=self.shapefile_location,
                                                                   data_location=self.data_location,
                                                                   level=self.level,
                                                                   shapefile_id_column=self.shapefile_id_column,
                                                                   data_id_column=self.data_id_column)
        self.data_table['GEOID'] = self.data_table.index

        self.assignmentsDF = copy.deepcopy(self.data_table)

        self.numPrecincts = len(self.assignmentsDF.index)

        self.idealPop = self.assignmentsDF[self.population_column].sum()/self.numDistricts
        self.maxPop = self.idealPop * (1 + self.topMaxPerCent)
        self.minPop = self.idealPop * (1 - self.bottomMinPerCent)
        self.districtList = list(range(1, self.numDistricts+1))

        random.seed(self.seed)

    def getSettings(self):
        toReturn = ''
        toReturn += f'numPrecincts={self.numPrecincts}\n'
        toReturn += f'idealPop={self.idealPop}\n'
        toReturn += f'maxPop={self.maxPop}\n'
        toReturn += f'minPop={self.minPop}\n'
        toReturn += f'districtList={self.districtList}\n'
        return toReturn

    def basicgo_single(self, run, verbose=True):
        '''
        Runs a single iteration of the SFSR procedure
        :param run: the run ID
        :param verbose: parameter if additional information should be printed
        '''
        global time_seed, count_seed, time_fill, count_fill, time_shift, count_shift, time_repair, count_repair
        time_seed = 0
        time_fill = 0
        time_shift = 0
        time_repair = 0

        count_seed = 0
        count_fill = 0
        count_shift = 0
        count_repair = 0

        # self.setup()
        startTime = str(datetime.datetime.now())
        # Make copies for a single run of the various DataFrames read in
        print(f'Start time = {startTime}')

        newDF = go(self.idealPop, self.minPop, self.maxPop, self.numDistricts,
                   self.topMaxPerCent, self.bottomMinPerCent,
                   self.numPrecincts, self.districtList, self.assignmentsDF,
                   verbose, seed=self.seed, population_column=self.population_column)

        stopTime = str(datetime.datetime.now())
        stopTimex = re.sub(r'(:|\.| )', 'x', stopTime)
        startTimex = re.sub(r'(:|\.| )', 'x', startTime)

        # columns_to_save = ['GEOID', 'District', self.population_column]
        columns_to_save = ['District', self.population_column]

        newDF = newDF[columns_to_save]

        newDF.to_csv(self.pathToOutputData + os.sep + 'df' + startTimex + '-' + stopTimex + 'pc' + str(
            self.topMaxPerCent) + '.csv')
        # with open('outputdata'+os.sep+'runlogs.csv','a') as f:
        #   f.write(stopTimex+'\t'+ startTimex+ '\t'+str(self.topMaxPerCent)+'\t'+str(self.numDistricts)+'\t'  + '\n')
        print(f'Stop time = {stopTime}')
        if verbose:
            print(startTime, 'startTime')
            print('minPop {}, maxPop {}, total pop1 {}, total pop2 {}'.format(self.minPop, self.maxPop,
                                                                              self.assignmentsDF[self.population_column].sum(), newDF[
                                                                              self.population_column].sum()))

        # write the runtime information to a file
        runtime_path = self.pathToOutputData[:12] + '/Runtimes.csv'
        # if the file exists, append, otherwise create the file
        if os.path.isfile(runtime_path):
            runtimes = pd.read_csv(runtime_path)
        else:
            runtimes = pd.DataFrame(columns=['run_id', 'time_seed', 'count_seed', 'time_fill', 'count_fill',
                                             'time_shift', 'count_shift', 'time_repair', 'count_repair'])
        runtimes.loc[len(runtimes)] = [runtime_path, time_seed, count_seed, time_fill, count_fill,
                                       time_shift, count_shift, time_repair, count_repair]
        runtimes.to_csv(runtime_path, index=False)

    def basicgo_parallel(self, num_runs, pool=None, verbose=True):
        '''
        Procedure that runs independent SFSR procedures based on an available multiprocessing pool
        :param num_runs: the number of SFSR runs that should be run
        :param pool: the multiprocessing pool
        :param verbose: parameter if additional information should be printed
        '''
        pool.map(partial(self.basicgo_single, verbose=verbose), range(num_runs))
