# Supplementary material for: Seed-Fill-Shift-Repair: A redistricting heuristic for civic deliberation
Source: PLoS One. 2020 Sep 11;15(9):e0237935. doi: 10.1371/journal.pone.0237935 (PMC7485828; doi:10.1371/journal.pone.0237935)
Supplement: S1 File — This file is also available via Zenodo: https://doi.org/10.5281/zenodo.3965006 (DOI 10.5281/zenodo.3965006). (ZIP) [file pone.0237935.s001.zip › Main.py]

"""

This file is a basic test file to run both the Seed-Fill-Shift-Repair procedure

Created on Fr 2019-11-15

@author: christianhaas

"""
import pandas as pd
import copy
from Functions.sfsr import SFSR
from Functions.sfsr import prepare_shapefile_data_table
from Functions.EvaluationFunctions import calculate_metrics
import CensusImport

import os
import json
import pathlib
import glob
from functools import partial
import multiprocessing
from simpledbf import Dbf5
import argparse

script_dir = os.path.dirname(__file__)  # <-- absolute directory the script is in

def read_parameters():
    '''
    Read the parameters from the specified json file
    :return: a tuple of parameters from the json file
    '''
    parser = argparse.ArgumentParser(description='Optional arguments for running python script')

    # Optional argument
    parser.add_argument('--parameter_file', type=str,
                        help='specify the name of the parameter file to be used')
    # parse the arguments
    args = parser.parse_args()

    # use them in the global context
    if args.parameter_file is not None:
        file_name = args.parameter_file
    else:
        file_name = 'params.json'
    parameters = json.load(open(file_name, 'rb'))
    state_name = parameters['state'].strip()
    print("state name to be used: ", state_name)
    state_name_abbr = parameters['state_abbr'].strip()
    print("state name abbreviation to be used: ", state_name_abbr)
    state_id = parameters['state_id']
    print("state ID to be used: ", state_id)
    use_SFSR = parameters['use_SFSR']
    print("use_SFSR: ", use_SFSR)
    num_sfsr_runs = parameters['num_SFSR_runs']
    print("number of sfsr runs: ", num_sfsr_runs)
    numProcesses = parameters['num_processes']
    print("number of processes: ", numProcesses)
    population_tolerance = parameters['population_tolerance']
    print("population_tolerance: ", population_tolerance)
    use_num_districts_from_census = parameters['use_num_districts_from_census'].strip()
    print("use_num_districts_from_census: ", use_num_districts_from_census)
    num_districts = parameters['num_districts']
    print("num_districts: ", num_districts)
    level = parameters['level'].strip()
    print("level: ", level)
    if not (level == 'tract' or level == 'blockgroup'):
        print(f"level = {level} should be 'tract' or 'blockgroup'")
    shapefile_location = parameters['shapefile_location'].strip()
    print("shapefile_location: ", shapefile_location)
    data_location = parameters['data_location'].strip()
    print("data_location: ", data_location)
    shapefile_id_column = parameters['shapefile_id_column'].strip()
    print("shapefile_id_column: ", shapefile_id_column)
    data_id_column = parameters['data_id_column'].strip()
    print("data_id_column: ", data_id_column)
    manual_save_location = parameters['manual_save_location'].strip()
    print("manual_save_location: ", manual_save_location)
    population_column = parameters['population_column'].strip()
    if population_column == '':
        population_column = 'total_population'
    print("population_column: ", population_column)
    return state_name, state_name_abbr, state_id, use_SFSR, num_sfsr_runs, numProcesses, \
           population_tolerance, use_num_districts_from_census, num_districts, level, shapefile_location, \
           data_location, shapefile_id_column, data_id_column, manual_save_location, population_column


def chunks(lst, k):
    """Yield successive k-sized chunks from lst.
    Code taken from https://stackoverflow.com/questions/312443/how-do-you-split-a-list-into-evenly-sized-chunks"""
    for i in range(0, len(lst), k):
        yield lst[i:i + k]


def read_files_parallel(filename, data_table):
    """
    Read in files in parallel
    :param data_table: the data frame from the shapefile and demographic information
    :param filename: a districting solution file to be read
    :return: combined GeoDataFrames with geometric and district information
    """
    if 'runlogs.csv' in filename:
        return
    print('next filename: ', filename)
    df_cols = pd.read_csv(filename, nrows=0)
    cols_used = None
    if 'GEOID' in df_cols:
        cols_used = ['GEOID', 'District']
    elif 'GEOID10' in df_cols:
        cols_used = ['GEOID10', 'District']
    else:
        ValueError('Either GEOID or GEOID10 column needs to be in the data')

    df = pd.read_csv(filename, usecols=cols_used)
    if 'GEOID10' in df_cols:
        df = df.rename(columns={"GEOID10": "GEOID"})

    local_data_table = copy.deepcopy(data_table)
    lookup_dict = pd.Series(df.District.values, index=df.GEOID).to_dict()
    local_data_table['District'] = local_data_table.index.map(lookup_dict)

    temp_plans = []
    temp_filenames = []
    if local_data_table is not None:
        temp_plans.append(local_data_table)
    if filename is not None:
        temp_filenames.append([filename, 1])

    if temp_plans is not None and temp_filenames is not None:
        return temp_plans, temp_filenames


def main_run(pool):
    '''
    The main procedure for the SFSR parallel run.
    :param pool: the multiprocessing pool
    '''

    print('## Load parameter values from param.json ##')
    state_name, state_name_abbr, state_id, use_SFSR, num_sfsr_runs, numProcesses, \
        population_tolerance, use_num_districts_from_census, num_districts, level, shapefile_location, \
        data_location, shapefile_id_column, data_id_column, manual_save_location, population_column = read_parameters()

    print('If necessary, create the folder structure')
    state_path = 'Solutions/' + state_name_abbr + '/'

    visualizations_path = 'Visualizations/Plans to Visualize/'

    # specify the number of districts that should be used

    if use_num_districts_from_census == "True" and os.path.isfile('Data/' + state_name_abbr + '/Congressional_Districts/Congressional_Districts.dbf'):
        num_districts_file = Dbf5('Data/' + state_name_abbr + '/Congressional_Districts/Congressional_Districts.dbf')

        num_districts_df = num_districts_file.to_dataframe()
        numDistricts = num_districts_df.shape[0]  # Looking to the 2010 census
    elif num_districts == '':
        ValueError("Need to specify the number of districts in the parameter file.")
    else:
        numDistricts = num_districts

    level_string = "Tracts"
    if level == 'blockgroup':
        level_string = "Blockgroups"
    elif level == 'block':
        level_string = 'Blocks'

    if shapefile_location == "":
        print('## Download Census Data if necessary ##')
        CensusImport.main(state_id=state_id, state_name=state_name,state_name_abbr=state_name_abbr)

    if shapefile_location == "":
        shapefile_location = 'Data/' + state_name_abbr + '/Census_' + level_string+'_2018/Census_'+level_string+'_2018.shp'

    cvap_str = "Total/NumDist" + str(num_districts) + "/PopTol"+str(population_tolerance)
    if data_location == "":
        data_location = 'Data/' + state_name_abbr + '/Census_'+level_string+'_Demographics.csv'
    if manual_save_location == "":
        sfsr_path = 'Solutions/' + state_name_abbr + '/SFSR/'+level_string+'/' + cvap_str
    else:
        sfsr_path = manual_save_location

    pathlib.Path(sfsr_path).mkdir(parents=True, exist_ok=True)
    pathlib.Path(visualizations_path).mkdir(parents=True, exist_ok=True)

    # due to the large number of files and potential memory restrictions, we subset the files into chuncks
    chunk_size = 100

    if shapefile_id_column is None or shapefile_id_column == "":
        shapefile_id_column = 'GEOID10'
    if data_id_column is None or data_id_column == "":
        data_id_column = 'GEOID10'
    # read in basic geometry for the current State
    data_table = prepare_shapefile_data_table(shapefile_location=shapefile_location,
                                              data_location=data_location, level=level,
                                              shapefile_id_column=shapefile_id_column,
                                              data_id_column=data_id_column)

    if use_SFSR == "True":
        print('## Start SFSR ##')
        # start the SFSR code


        # then, start the main SFSR function
        sfsr = SFSR(numRuns=num_sfsr_runs, pathToData='Data/' + state_name_abbr + '/', nDistricts=numDistricts,
                    tolerance=population_tolerance,
                    neighborsType='rook', pathToOutputData=sfsr_path,
                    level=level, shapefile_location=shapefile_location, data_location=data_location,
                    shapefile_id_column=shapefile_id_column,
                    data_id_column=data_id_column,
                    population_column=population_column)

        sfsr.basicgo_parallel(num_runs=num_sfsr_runs, pool=pool)
        print("## Redistricting completed ##")

    try:
        print('read in a previously generated solution')

        cost_columns = ['solution_id', 'population_deviation']
        include_num_county_split = "False"
        include_minority_majority = "False"

        if 'county' in data_table:
            include_num_county_split = "True"
            cost_columns.extend(['num_county_split'])

        if 'white_population' in data_table and 'black_population' in data_table and 'latino_population' in data_table:
            include_minority_majority = "True"
            cost_columns.extend(['w75', 'w50', 'b50',
                            'b40', 'nw50', 'nw40', 'l50', 'l40'])

        cost_df = pd.DataFrame(columns=cost_columns)

        if manual_save_location == "":
            sfsr_files = glob.glob(sfsr_path + "/*.csv")
            all_files = sfsr_files
        else:
            manual_files = glob.glob(manual_save_location + "/*.csv")
            all_files = manual_files

        # delete the runlog and runtimes files
        all_files = [item for item in all_files if "runlogs.csv" not in item]
        all_files = [item for item in all_files if "Runtimes.csv" not in item]
        all_files = [item for item in all_files if "Plan_Metrics.csv" not in item]

        # read in the existing data and costs
        existing_cost_filename = manual_save_location + 'Plan_Metrics.csv'
        if manual_save_location == "":
            cvap_str = "Total_NumDist" + str(num_districts) + "_PopTol"+str(population_tolerance)
            existing_cost_filename = state_path + 'Costs_' + level_string + '_' + cvap_str + '.csv'
        print('existing cost file name: ', existing_cost_filename)
        print('does the cost file exist already? ', os.path.exists(existing_cost_filename))

        if os.path.exists(existing_cost_filename):
            cost_df = pd.read_csv(existing_cost_filename)
            # cost_df = cost_df.drop(cost_df.columns[0], axis=1)

            # then, get the names of the solutions which are not already in the csv
            existing_solutions = cost_df['solution_id'].to_list()
            existing_solutions = '\t'.join(existing_solutions)

            all_files_new = []
            for solution in all_files:
                if solution not in existing_solutions:
                    all_files_new.append(solution)

            all_files = all_files_new

        # if we have new solutions, run the subsequent evaluation functions to calculate various metrics
        if len(all_files) != 0:

            chunk_size = min(len(all_files), chunk_size)

            all_files_chunks = chunks(all_files, chunk_size)


            for files in all_files_chunks:

                # read in all plans in parallel
                results = pool.map(partial(read_files_parallel, data_table=data_table), files)
                plans = [i[0][0] for i in results]
                plan_names = [i[1][0] for i in results]

                # calculate the costs in parallel
                costs = pool.map(partial(calculate_metrics, population_column=population_column,
                                         include_num_county_split=include_num_county_split,
                                         include_minority_majority=include_minority_majority), plans)

                for i, solution in enumerate(plans):
                    next_row = [plan_names[i][0]]

                    next_row.extend(costs[i])
                    cost_df.loc[len(cost_df)] = next_row

            # delete potential duplicates
            cost_df.drop_duplicates()
            cost_df.to_csv(existing_cost_filename, index=False)
    except Exception as e:
        print('An exception occured while calculation the costs of the districting solutions.')
        print('However, the actual solutions can still be found in the (specified) solutions folder.')
        print(e)


if __name__ == '__main__':
    print('Starting the main function')

    parser = argparse.ArgumentParser(description='Optional arguments for running python script')

    # Optional argument
    parser.add_argument('--parameter_file', type=str,
                        help='specify the name of the parameter file to be used')
    # parse the arguments
    args = parser.parse_args()
    if args.parameter_file is not None:
        file_name = args.parameter_file
    else:
        file_name = 'params.json'
    parameters = json.load(open(file_name, 'rb'))
    numProcesses = parameters['num_processes']
    print("number of processes: ", numProcesses)

    # set the number of SFSR runs and the number of cores/processes to use for parallelization
    maxProcesses = multiprocessing.cpu_count() # this is the maximum number of cores in your system
    numProcesses = min(numProcesses, maxProcesses) # make sure you're using not more than the available number of cores

    print("number processes: ", numProcesses)
    pool = multiprocessing.Pool(processes=numProcesses)
    print('created multiprocessing pool')

    main_run(pool=pool)
