# Supplementary material for: Seed-Fill-Shift-Repair: A redistricting heuristic for civic deliberation
Source: PLoS One. 2020 Sep 11;15(9):e0237935. doi: 10.1371/journal.pone.0237935 (PMC7485828; doi:10.1371/journal.pone.0237935)
Supplement: S1 File — This file is also available via Zenodo: https://doi.org/10.5281/zenodo.3965006 (DOI 10.5281/zenodo.3965006). (ZIP) [file pone.0237935.s001.zip › params.json]

{"state": "Pennsylvania",
"state_abbr": "PA",
"state_id": 42,
"level": "tract",
"use_SFSR": "True",
"num_SFSR_runs" : 100,
"num_processes": 10,
"population_tolerance": 0.01,
"use_num_districts_from_census": "False",
"num_districts": 17,
"shapefile_location": "",
"data_location": "",
"manual_save_location": "",
"shapefile_id_column": "",
"data_id_column": "",
"population_column": "total_population"}
