# Supplementary material for: Seed-Fill-Shift-Repair: A redistricting heuristic for civic deliberation
Source: PLoS One. 2020 Sep 11;15(9):e0237935. doi: 10.1371/journal.pone.0237935 (PMC7485828; doi:10.1371/journal.pone.0237935)
Supplement: S1 File — This file is also available via Zenodo: https://doi.org/10.5281/zenodo.3965006 (DOI 10.5281/zenodo.3965006). (ZIP) [file pone.0237935.s001.zip › State_Codes.txt]

State FIPS Codes
Name 	Postal Code 	FIPS
Alabama 	AL 	01
Alaska 		AK 	02
Arizona 	AZ 	04
Arkansas 	AR 	05
California 	CA 	06
Colorado 	CO 	08
Connecticut 	CT 	09
Delaware 	DE 	10
Florida 	FL 	12
Georgia 	GA 	13
Hawaii 		HI 	15
Idaho 		ID 	16
Illinois 	IL 	17
Indiana 	IN 	18
Iowa 		IA 	19
Kansas 		KS 	20
Kentucky 	KY 	21
Louisiana 	LA 	22
Maine 		ME 	23
Maryland 	MD 	24
Massachusetts 	MA 	25
Michigan 	MI 	26
Minnesota 	MN 	27
Mississippi 	MS 	28
Missouri 	MO 	29
Montana 	MT 	30
Nebraska 	NE 	31
Nevada 		NV 	32
New Hampshire 	NH 	33
New Jersey 	NJ 	34
New Mexico 	NM 	35
New York 	NY 	36
North Carolina 	NC 	37
North Dakota 	ND 	38
Ohio 		OH 	39
Oklahoma 	OK 	40
Oregon 		OR 	41
Pennsylvania 	PA 	42
Rhode Island 	RI 	44
South Carolina 	SC 	45
South Dakota 	SD 	46
Tennessee 	TN 	47
Texas 		TX 	48
Utah 		UT 	49
Vermont 	VT 	50
Virginia 	VA 	51
Washington 	WA 	53
West Virginia 	WV 	54
Wisconsin 	WI 	55
Wyoming 	WY 	56
American Samoa 	AS 	60
Guam 	GU 	66
Northern Mariana Islands 	MP 	69
Puerto Rico 	PR 	72
Virgin Islands 	VI 	78
